# Supplementary material for: Clinical symptom improvement and lipidomic signatures in overweight/obese PCOS treated by lifestyle and acupuncture intervention
Source: Front Med (Lausanne). 2025 Oct 24;12:1642095. doi: 10.3389/fmed.2025.1642095 (PMC12592129; doi:10.3389/fmed.2025.1642095)
Supplement: Supplementary file 3 [file Table_1.xlsx]

## Sheet: Sheet2
Table S1. Normalized expression level of lipids in control group, acupuncture intervention for 4 months (A&L_4M), acupuncture intervention for 4 months and follow up for another 4 months (A&L_8M), sham acupuncture for 4 months (SA&L_4M), sham acupuncture for 4 months and follow up for another 4 months (SA&L_8M).
	Egg Lyso PC	14:0 Lyso PC	15:0 Lyso PC	17:0 Lyso PC	18:0 Lyso PC	18:1 Lyso PC	20:0 Lyso PC	22:0 Lyso PC	24:0 Lyso PC	18:0 Lyso PI	20:4 Lyso PI	18:0 PE	16:0-18:1 PE	16:0-18:2 PE	16:0-20:4 PE	16:0-22:6 PE	18:0-18:1 PE	18:0-18:2 PE	18:0-20:4 PE	18:0-22:6 PE	16:0 Lyso PE	18:0 Lyso PE	18:1 Lyso PE	15:0 PC	16:0 PC (DPPC)	17:0 PC	18:0 PC (DSPC)	18:1 (Δ6-Cis) PC	18:2 (Cis) PC (DLPC)	20:4 (Cis) PC	16:0-18:1 PC	18:0-22:6 PC	18:1-18:0 PC	16:0 SM (d18:1/16:0)	17:0 SM (d18:1/17:0)	18:0 SM (d18:1/18:0)	18:1 SM (d18:1/18:1(9Z))	24:0 SM	24:1 SM	16:0 ceramide	18:0 ceramide	18:1 ceramide	20:0 ceramide	22:0 ceramide	24:0 ceramide	24:1 ceramide
Control	0.102142	0.000749458	0.0004467	0.000564411	0.0209119	0.00584385	7.23533e-05	3.64402e-05	0.000111766	0.000125574	0.000141109	0.00452131	0.00294311	0.00855826	0.00811306	0.0410062	0.0052169	0.0237918	0.334183	0.0194371	0.00944012	0.00352797	0.00253982	0.000682449	0.00651029	0.00201611	0.000517638	0.152459	0.00982017	0.000479898	0.10326	0.00845563	0.0144771	0.0339992	0.00105424	0.00812365	0.00399954	0.0156749	0.0322791	0.00038429	0.000177617	0.000111831	0.000307117	0.000362431	0.00879908	0.0016248
Control	0.106166	0.000666022	0.000423991	0.0010046	0.0192546	0.00648293	7.47402e-05	4.37412e-05	0.000145795	0.000125209	0.000107859	0.00572886	0.00264477	0.00883503	0.00724673	0.0342926	0.0051319	0.0291626	0.322244	0.0121139	0.010109	0.00369791	0.00403008	0.000763042	0.00733174	0.0022166	0.000615598	0.167246	0.015937	0.000527301	0.0880926	0.00567062	0.0132858	0.0398504	0.00150018	0.00967132	0.00603539	0.0120331	0.0323465	0.000395315	0.000257204	0.000135286	0.000394572	0.000448783	0.0130219	0.00249047
Control	0.127105	0.00119855	0.000967733	0.00127738	0.0215796	0.00758996	0.000108338	6.74879e-05	0.000224415	0.000219916	0.00024046	0.0042642	0.0024459	0.00664839	0.00559863	0.025495	0.00475657	0.0221031	0.257207	0.0122852	0.00985553	0.00293296	0.00352033	0.00137582	0.00964918	0.00263	0.00128321	0.1752	0.0170167	0.000567197	0.120116	0.00806409	0.0161405	0.0407182	0.00176461	0.012901	0.00485143	0.0169232	0.0425264	0.000463342	0.000267497	0.00014952	0.000392282	0.000597712	0.00720706	0.00150398
Control	0.156496	0.00085902	0.000884619	0.00185858	0.0262453	0.0127271	0.000152484	7.95678e-05	0.000304032	0.000200993	0.000270145	0.00502167	0.0012127	0.00338023	0.00486761	0.0466516	0.00342929	0.0114196	0.202745	0.0121635	0.0190527	0.00445484	0.00502368	0.000918242	0.0127811	0.00370844	0.000605635	0.161124	0.0172839	0.00114238	0.107184	0.00837417	0.0173386	0.0450788	0.00234809	0.0138986	0.00689019	0.0176908	0.0470614	0.000544196	0.000390954	0.000194823	0.000483064	0.00155969	0.0117625	0.00213716
Control	0.105216	0.000358044	0.00049115	0.00132378	0.0227434	0.00716762	8.04773e-05	3.55812e-05	0.000145001	0.000107268	0.000144221	0.00548462	0.00254191	0.00638588	0.00678807	0.040539	0.00433737	0.0204463	0.31566	0.012614	0.0102688	0.00368087	0.00400296	0.000346155	0.00687873	0.00228606	0.000578228	0.15123	0.0117454	0.000570917	0.0859463	0.00724778	0.0132574	0.0479468	0.00231452	0.0134289	0.00679461	0.0184211	0.0450169	0.000526597	0.000233691	9.24691e-05	0.000459113	0.000499508	0.0114115	0.00220523
Control	0.0843865	0.000491735	0.000563821	0.000764575	0.0190781	0.00707311	0.00016212	7.41725e-05	0.000333388	0.000261965	0.000195183	0.00586519	0.00177783	0.00583685	0.00578167	0.0621806	0.00395757	0.0155685	0.245011	0.00910733	0.0117209	0.00367364	0.00387563	0.00079384	0.0110044	0.00374414	0.00130001	0.198401	0.0231032	0.00108504	0.0950029	0.00729617	0.0195294	0.0481317	0.00158077	0.00916682	0.00405551	0.0226632	0.0471628	0.000595415	0.000312123	0.000138337	0.000497195	0.00193945	0.0124963	0.00225902
Control	0.0866133	0.000722803	0.000410163	0.000671189	0.0172093	0.00483013	6.98121e-05	3.14368e-05	0.000135079	0.000122773	0.000168848	0.00533069	0.00455312	0.013794	0.0110997	0.0896327	0.00655329	0.0372043	0.324987	0.0286809	0.0106123	0.00355189	0.00293301	0.00114776	0.00641474	0.0017167	0.0004672	0.124314	0.00976064	0.000519843	0.0809549	0.00686406	0.0157287	0.0346167	0.00114503	0.00865897	0.0040396	0.0131822	0.0270608	0.000366176	0.000283396	0.000118005	0.000456035	0.000621796	0.0097319	0.00191282
Control	0.124664	0.00130222	0.000475256	0.000886619	0.0249519	0.00733191	0.000105289	5.05483e-05	0.000196467	0.00015661	0.00019752	0.00518487	0.00317692	0.00693302	0.00742649	0.0540493	0.00416268	0.0207723	0.232284	0.0215605	0.0126163	0.00368702	0.00334767	0.00185458	0.00850142	0.00268126	0.000751558	0.14376	0.0102344	0.000633446	0.112201	0.0144338	0.0213523	0.0475227	0.00192371	0.011923	0.00516691	0.0196881	0.0477124	0.000328455	0.000247468	0.000121903	0.000422165	0.000675223	0.0102542	0.00209076
Control	0.143843	0.000625057	0.000654088	0.00100804	0.0291907	0.0110537	0.000180994	8.99643e-05	0.000288761	0.000236855	0.000290566	0.00518717	0.00275073	0.00400538	0.00480463	0.0167376	0.00422822	0.0145225	0.172342	0.00711185	0.0078897	0.00271403	0.0041412	0.000726736	0.0113518	0.00309045	0.000630846	0.199108	0.0221318	0.000860649	0.111908	0.0071967	0.0157374	0.0629068	0.00267828	0.0194905	0.00911145	0.019964	0.0567043	0.00084873	0.000664296	0.000312716	0.000613745	0.00162983	0.0151374	0.00329829
Control	0.107355	0.000683521	0.000490378	0.000847292	0.0244029	0.00684738	0.000144657	6.66483e-05	0.000262505	0.000144404	0.000164671	0.00459354	0.00216197	0.00609757	0.007373	0.0533865	0.00378805	0.0189188	0.297666	0.0154595	0.0106734	0.00350782	0.00347592	0.000829581	0.00788412	0.00284331	0.00138518	0.158068	0.013544	0.000728472	0.0877097	0.00899512	0.0173408	0.041411	0.00134984	0.00870975	0.00423941	0.0196864	0.0397005	0.000556024	0.000381594	0.000191826	0.000503996	0.0015622	0.0117966	0.00207085
Control	0.136959	0.0010435	0.000851172	0.00109564	0.0256751	0.0089257	0.000154123	8.68555e-05	0.000283235	0.000226938	0.000277911	0.00461849	0.00222247	0.00596331	0.00412034	0.0312963	0.00378902	0.0205568	0.192518	0.0120072	0.00862736	0.00287319	0.00334789	0.00104191	0.00816835	0.00243804	0.000615289	0.169531	0.0138787	0.000537253	0.116579	0.00732988	0.0158406	0.0619945	0.00272704	0.0181068	0.00791087	0.0235654	0.0584573	0.000781843	0.000461813	0.000238417	0.000742499	0.00153973	0.0167202	0.00327433
Control	0.129472	0.000483659	0.000605135	0.00130378	0.0257717	0.00811081	0.00015219	8.48582e-05	0.000285496	0.000340052	0.000302824	0.00488082	0.00231465	0.00381552	0.00496887	0.0314213	0.00419353	0.0155042	0.229997	0.015936	0.0112619	0.00313461	0.00325333	0.000564802	0.00899236	0.00218885	0.000555687	0.155596	0.00699368	0.000526291	0.113905	0.0106492	0.0174365	0.0580576	0.0027369	0.0158071	0.00743242	0.0212542	0.058528	0.000826013	0.000520718	0.000286476	0.000607883	0.00117125	0.0150092	0.00276033
Control	0.157578	0.00126734	0.000890259	0.00159656	0.0273501	0.00933873	0.000128959	7.53318e-05	0.000272643	0.000301895	0.00020653	0.00423838	0.00251046	0.00504858	0.00564164	0.0291846	0.0032599	0.0152089	0.226251	0.0180354	0.0115163	0.00375156	0.00300217	0.001497	0.00936368	0.00280047	0.000682197	0.169951	0.0122778	0.000702806	0.12316	0.0109948	0.0158146	0.0421255	0.00182016	0.0109069	0.00591994	0.0137152	0.0354602	0.000783389	0.000409544	0.000281372	0.00047775	0.000672873	0.0112458	0.00228195
Control	0.140346	0.000853684	0.000470333	0.000761193	0.0278684	0.00867068	9.58674e-05	5.88922e-05	0.000176867	0.00031449	0.000205713	0.00440847	0.00265071	0.00788324	0.00633876	0.0183908	0.00455025	0.0245137	0.263742	0.0095991	0.0110984	0.00400405	0.00433579	0.000848948	0.00732823	0.00231044	0.000985591	0.17377	0.0149488	0.000321774	0.114012	0.00418155	0.017044	0.0422918	0.0014067	0.0121682	0.00613082	0.0118709	0.034895	0.000571765	0.000321413	0.00014567	0.000440001	0.000515966	0.00989784	0.0022546
Control	0.182664	0.00141631	0.000944774	0.00144288	0.0301803	0.0140302	0.000174025	0.000107459	0.000333483	0.000321832	0.000277427	0.00407922	0.00102029	0.00318003	0.00275848	0.00843225	0.00223921	0.0101572	0.0897888	0.00451445	0.010526	0.0027829	0.00296794	0.00146371	0.014551	0.00304047	0.000827701	0.22754	0.0288699	0.000585773	0.136118	0.0060912	0.0176265	0.0726373	0.00185143	0.0133601	0.00631575	0.0222603	0.0564771	0.000786325	0.000296615	0.000247344	0.000376171	0.000638465	0.0116782	0.00202144
Control	0.186992	0.000632839	0.000800668	0.00143635	0.0232665	0.0111214	0.000105108	6.42449e-05	0.000218624	0.000226576	0.000235342	0.00344144	0.00214098	0.00517511	0.00678359	0.026958	0.00252714	0.0137563	0.234184	0.0103204	0.0140191	0.00313753	0.00317319	0.000965122	0.0116687	0.00205334	0.000541976	0.113282	0.00877955	0.000433591	0.123337	0.00578326	0.0108359	0.0577654	0.00214626	0.0146778	0.00773836	0.020054	0.0526908	0.000629658	0.000283416	0.000158934	0.000331314	0.000516761	0.0123286	0.0022822
Control	0.148475	0.000966995	0.000900557	0.00131846	0.0247833	0.00728739	0.000112911	4.69739e-05	0.000163098	0.000144721	0.000123707	0.00341625	0.0022099	0.00852551	0.00881318	0.0496778	0.00449621	0.0280928	0.345911	0.0231007	0.0127429	0.00442077	0.00305032	0.000849925	0.00665893	0.00191803	0.000430907	0.129259	0.0139289	0.000718925	0.0777284	0.00682908	0.0101529	0.0245206	0.0008119	0.00457269	0.00217473	0.00874939	0.0184263	0.000441605	0.000267345	0.00013043	0.000324237	0.000541343	0.0101166	0.00166776
Control	0.206769	0.000690122	0.000873173	0.00179606	0.0327755	0.0144267	0.000153533	7.94295e-05	0.000257238	0.000262065	0.000342723	0.00305168	0.00154165	0.00312185	0.00517114	0.0160091	0.00207133	0.0101663	0.221636	0.00724265	0.00984921	0.00353726	0.00250084	0.00067324	0.0112115	0.00245953	0.000694067	0.125186	0.0107585	0.000943395	0.100289	0.00732856	0.0101551	0.0647715	0.00206906	0.0178986	0.00877514	0.0180359	0.058206	0.000535258	0.000262265	0.000174966	0.000397332	0.000739549	0.0114395	0.00267133
Control	0.154686	0.00100872	0.000790305	0.00147958	0.0314977	0.0105293	0.000119635	5.05097e-05	0.000227073	0.000187258	0.000125136	0.00106535	0.000665605	0.0019515	0.00182558	0.0146491	0.000949752	0.00544086	0.0659257	0.00513973	0.00285194	0.000813443	0.000671964	0.00125574	0.0134747	0.00303186	0.00102553	0.240626	0.0162514	0.000825691	0.154123	0.0168685	0.0251805	0.0753248	0.00309217	0.0179611	0.00926892	0.0229358	0.0832198	0.000613734	0.000248515	8.37116e-05	0.000344754	0.00051553	0.00904189	0.00203522
Control	0.219318	0.00149769	0.000790235	0.00191957	0.0522161	0.0166848	0.000319542	6.93609e-05	0.000289468	0.000188688	0.000213874	0.00124455	0.000605512	0.00222839	0.00169828	0.00656282	0.00129611	0.00694024	0.069129	0.00195248	0.00320662	0.0011359	0.00148706	0.000792671	0.00811138	0.00414513	0.000954911	0.258194	0.0345422	0.000935348	0.110826	0.00612511	0.0238787	0.0576758	0.00161023	0.00820463	0.00415918	0.0217538	0.0510438	0.000419126	0.000103617	1.58189e-05	0.000436431	0.0012699	0.0109242	0.00288358
Control	0.211999	0.00122773	0.000865295	0.00148413	0.0486409	0.0151077	0.000138736	5.00518e-05	0.000189988	0.000161996	0.000201278	0.0013063	0.000750542	0.00328621	0.00134027	0.00269884	0.00200208	0.0105828	0.039892	0.0013947	0.00350609	0.00110471	0.00223312	0.000862239	0.0102764	0.00418121	0.000894502	0.294598	0.0571158	0.000837314	0.105112	0.00729311	0.0253717	0.0550351	0.00160065	0.0103884	0.00672185	0.0133865	0.0447254	0.000510626	0.000261052	5.45663e-05	0.000311173	0.0006039	0.00771485	0.00197807
Control	0.204672	0.00175616	0.00113508	0.00201104	0.0465167	0.0115793	0.000260954	7.85312e-05	0.000317685	0.000296023	0.000250768	0.000898244	0.000349124	0.000956862	0.000953349	0.00517291	0.000675504	0.00428314	0.0465402	0.0022668	0.00185057	0.000716877	0.00072359	0.00124468	0.00984898	0.00307521	0.000887934	0.260296	0.0189359	0.000724706	0.103609	0.0112371	0.0190994	0.0857325	0.00340849	0.0181374	0.00766629	0.0389682	0.0578065	0.000628608	0.000235898	4.80446e-05	0.000653105	0.00187777	0.0191114	0.00250599
Control	0.191245	0.00108746	0.00101762	0.00173632	0.0365268	0.0130566	0.000164448	7.97577e-05	0.000280125	0.000221945	0.000154959	0.00101243	0.000404972	0.000828812	0.00109295	0.00376707	0.000703428	0.00320907	0.0437558	0.00181569	0.00240264	0.000637833	0.000908121	0.00121298	0.0124165	0.00385048	0.00106619	0.249435	0.0236404	0.00095176	0.162444	0.0100531	0.0233541	0.0757302	0.0027277	0.0161677	0.00863973	0.0279075	0.06095	0.000542525	0.000135918	4.87058e-05	0.000240219	0.000590874	0.00992754	0.00185712
Control	0.233139	0.00112629	0.000949552	0.00192578	0.0399501	0.015431	0.000185701	6.61113e-05	0.000278542	0.000282116	0.000202955	0.000534969	0.000319164	0.000593363	0.000691205	0.00271316	0.000499009	0.00187561	0.0231729	0.00102331	0.00130533	0.000361365	0.000655034	0.000646784	0.011134	0.00335852	0.00121787	0.250767	0.0267968	0.0011656	0.153749	0.00916685	0.0231037	0.0707506	0.00213143	0.0140361	0.00896245	0.0201576	0.0622218	0.000564016	0.00021635	5.66001e-05	0.000335531	0.000759158	0.00923808	0.00218232
Control	0.199773	0.00122601	0.00104648	0.00259153	0.0421674	0.0105142	0.000119986	5.53059e-05	0.000204984	0.000185833	0.000229079	0.00103844	0.000599958	0.00137902	0.00116231	0.0083587	0.000974337	0.00476995	0.0375922	0.0048337	0.00316265	0.000857248	0.00087494	0.00161323	0.0121227	0.00447705	0.00105031	0.24583	0.0184185	0.0010289	0.158112	0.026057	0.0278447	0.0610487	0.00292058	0.0195829	0.0113475	0.0172077	0.0542588	0.000635118	0.000296668	0.000101118	0.000387187	0.000469253	0.00913964	0.00233321
Control	0.211127	0.00217294	0.00122278	0.00174864	0.0302408	0.0119532	9.15165e-05	4.42417e-05	0.000157398	0.000151159	0.000141999	0.00103334	0.000784758	0.00275693	0.00192927	0.0112807	0.000928309	0.0078306	0.071652	0.00568068	0.00249278	0.000708082	0.000778016	0.00205013	0.011074	0.00327636	0.000729803	0.209626	0.0204994	0.000870779	0.206678	0.0134263	0.0259933	0.0468287	0.00210891	0.0136273	0.006682	0.0140516	0.0372323	0.000508181	0.000271993	6.95845e-05	0.000554455	0.00079045	0.0132118	0.0029307
Control	0.170581	0.000952472	0.000729924	0.00121249	0.0322579	0.0109142	0.000147777	7.25059e-05	0.000229401	0.00026453	0.000186264	0.00076871	0.000638201	0.00186978	0.0012763	0.00442054	0.000744184	0.00478268	0.0392814	0.0015249	0.00222818	0.000547226	0.000944624	0.000915682	0.0113196	0.00298888	0.000906166	0.275466	0.0255334	0.000493553	0.165096	0.00813744	0.0245403	0.0694146	0.00256288	0.0190905	0.00932997	0.0220228	0.0715046	0.000454626	0.000265623	5.747e-05	0.000378518	0.000815267	0.0100065	0.00212413
Control	0.214613	0.00142693	0.00102898	0.00179325	0.052393	0.00999703	0.000123419	5.2682e-05	0.000168257	0.000305813	0.000328641	0.000810757	0.000688091	0.00158846	0.00150787	0.00543658	0.000915366	0.0046543	0.0562077	0.00286152	0.00255954	0.000935122	0.000658616	0.00115491	0.0100353	0.00364671	0.000894673	0.248129	0.0141091	0.00054669	0.130105	0.0134025	0.0286949	0.0612663	0.00240763	0.0155168	0.00792642	0.0281519	0.0591577	0.000325554	0.000171859	2.59921e-05	0.000308465	0.000630172	0.0105686	0.00176962
A&L_0 M	0.132414	0.001296	0.000970495	0.0016758	0.0262	0.00976277	0.000101829	5.73235e-05	0.000194506	0.000223378	0.000365958	0.00579866	0.00236988	0.00710625	0.00544699	0.0224842	0.00506181	0.0232787	0.217496	0.0127467	0.0121571	0.00379206	0.0044221	0.00171921	0.0092697	0.00317851	0.000582527	0.187784	0.0204743	0.00042999	0.107216	0.00713702	0.0168194	0.0485701	0.00237571	0.0165402	0.00853383	0.0175765	0.040688	0.000479065	0.000278545	0.000135366	0.000430687	0.000504026	0.0119675	0.00188753
A&L_0 M	0.157659	0.000654978	0.000515227	0.000966022	0.026953	0.00852847	7.12305e-05	4.21367e-05	0.000136608	0.000572251	0.000177082	0.00241548	0.00289411	0.00825389	0.00628445	0.0255781	0.00478972	0.0291375	0.243487	0.0145868	0.0239146	0.00597939	0.0034499	0.000704419	0.00761458	0.00183583	0.000467429	0.156498	0.0103314	0.000274768	0.0928741	0.00673041	0.0112324	0.0458697	0.00171892	0.0132349	0.0066069	0.0138639	0.0496798	0.000414342	0.000238057	0.000114576	0.00031845	0.000232217	0.0095775	0.00252008
A&L_0 M	0.0909057	0.000798338	0.0004086	0.000663613	0.0197548	0.00726028	8.24174e-05	3.82706e-05	0.000116185	0.000115103	0.000217885	0.00619836	0.00363546	0.00885208	0.00760219	0.0331394	0.0059046	0.029391	0.326028	0.0122839	0.0108905	0.00366351	0.00661674	0.000572969	0.00658991	0.0020981	0.000562074	0.157106	0.0190018	0.000629035	0.0988442	0.00591145	0.0183206	0.0375892	0.00113409	0.00850765	0.00364929	0.0163974	0.0356148	0.000386685	0.000187519	7.96609e-05	0.000361379	0.000470426	0.0094421	0.00197741
A&L_0 M	0.0823592	0.000565802	0.00055977	0.00107931	0.0147267	0.00619483	7.76307e-05	4.89904e-05	0.000162391	0.000204899	0.000268795	0.00367808	0.00258401	0.00689771	0.00802281	0.045033	0.00379054	0.0221812	0.331501	0.0175288	0.00945486	0.00318544	0.00341735	0.000583363	0.00788699	0.00201179	0.00062847	0.138102	0.0138336	0.000534779	0.0900524	0.00575763	0.0120699	0.0499862	0.00293773	0.0149626	0.00606589	0.0216345	0.0488335	0.00054379	0.000295115	0.00014371	0.000575659	0.00100692	0.0155031	0.00252674
A&L_0 M	0.126548	0.00145618	0.000739714	0.00100145	0.0252151	0.00707784	8.24765e-05	3.17519e-05	0.000139535	0.000151436	0.000305556	0.00451371	0.00472676	0.0115654	0.00717503	0.046835	0.00724643	0.0350057	0.310089	0.0185948	0.0180382	0.00588834	0.00690241	0.00130774	0.00619679	0.0021357	0.000837602	0.134336	0.0167103	0.000636588	0.0823974	0.00545169	0.0142525	0.026224	0.00130791	0.00763964	0.00321922	0.0131229	0.0276712	0.000394174	0.00025552	9.12783e-05	0.000510197	0.00107679	0.0127855	0.00211056
A&L_0 M	0.108263	0.000566706	0.000704353	0.00247017	0.0202338	0.00677962	7.59065e-05	3.71309e-05	0.000126579	0.000172887	0.000198393	0.0017452	0.00289133	0.00922529	0.00899319	0.0485373	0.00428082	0.0293004	0.328218	0.0201077	0.0134273	0.00406861	0.00361041	0.000421273	0.00621458	0.00190869	0.00055693	0.140476	0.0100347	0.000425739	0.0795934	0.00600706	0.0116773	0.0330581	0.00162084	0.00955824	0.00424643	0.0147728	0.0500697	0.000414252	0.000269854	8.60162e-05	0.000410451	0.000624752	0.0102329	0.00328603
A&L_0 M	0.162822	0.00137987	0.000690813	0.00112908	0.0335793	0.00949416	0.000142951	5.68243e-05	0.000214662	0.000260697	0.000152779	0.00433188	0.00233558	0.00607411	0.00567808	0.0331393	0.00432489	0.015015	0.204856	0.0095657	0.0197451	0.00532582	0.00486569	0.000986001	0.00870281	0.00305846	0.00072385	0.155671	0.0114931	0.00063432	0.125093	0.00877103	0.0232983	0.0400315	0.00148491	0.0122459	0.00660149	0.0187869	0.041913	0.000452139	0.000271723	0.000153916	0.000477853	0.00137567	0.0105013	0.00209217
A&L_0 M	0.1674	0.000736258	0.000563603	0.000897939	0.0338661	0.00901313	7.88548e-05	3.48358e-05	0.000115449	0.000437541	0.00019211	0.0046039	0.00315776	0.0090487	0.00602727	0.0262701	0.00439428	0.0273729	0.258357	0.0132389	0.0175002	0.00609706	0.00382401	0.000693434	0.00786393	0.00214696	0.000402193	0.146505	0.0107914	0.000180859	0.105751	0.00565886	0.0157394	0.0361709	0.00122409	0.0104622	0.00561011	0.012176	0.0280417	0.000405545	0.000252778	0.000116415	0.000400351	0.000295018	0.0134159	0.00246856
A&L_0 M	0.122499	0.00075631	0.000747055	0.00112826	0.0225065	0.0101856	8.18912e-05	4.26249e-05	0.000134161	0.000218069	0.00025497	0.00502076	0.00329441	0.0080595	0.00584596	0.0186144	0.00518615	0.0262959	0.277316	0.00959734	0.013579	0.00436543	0.00870759	0.000780589	0.00922877	0.0024396	0.000517155	0.176831	0.0178337	0.000385606	0.0992672	0.00411331	0.0151494	0.0502882	0.00152658	0.00947055	0.00547084	0.0131712	0.0339451	0.000600251	0.000197047	0.000116712	0.000239157	0.000222453	0.0122676	0.00150101
A&L_0 M	0.159682	0.000818626	0.000801436	0.00133268	0.0265764	0.00876633	7.22097e-05	4.75562e-05	0.000156291	0.00061831	0.000344512	0.00419909	0.003193	0.00596192	0.00656365	0.0196202	0.00375741	0.0178342	0.255564	0.0105786	0.0121117	0.00449037	0.00360307	0.00101046	0.0111656	0.00246527	0.00058583	0.137005	0.0101184	0.000486658	0.114189	0.00663752	0.0121642	0.054372	0.00210553	0.0153053	0.00888109	0.0143434	0.0488274	0.000694054	0.000354101	0.000174051	0.000285482	0.000270503	0.00986469	0.00200118
A&L_0 M	0.0873098	0.000668211	0.000449077	0.000968539	0.015801	0.00477056	6.98635e-05	3.91608e-05	0.000132633	9.96064e-05	0.000114447	0.00493594	0.00353335	0.00857148	0.00630282	0.0359334	0.00417029	0.0218482	0.327285	0.0221965	0.00847634	0.00243176	0.00187834	0.000825872	0.00820776	0.00217488	0.000230549	0.161582	0.0113711	0.000273448	0.106634	0.00949941	0.0134173	0.0416479	0.00191779	0.0131272	0.00655404	0.0154413	0.0331836	0.000591712	0.000253961	0.000133723	0.000384001	0.000290297	0.0124719	0.00179932
A&L_0 M	0.0983729	0.000563718	0.000450956	0.00132679	0.0208677	0.00551093	7.33994e-05	3.42625e-05	0.000139521	0.000147899	0.000165826	0.00453048	0.00236998	0.00786673	0.00840993	0.0697628	0.00355222	0.0216596	0.387238	0.0233451	0.0115462	0.00435588	0.00359401	0.000442475	0.00554258	0.00182303	0.000383346	0.101683	0.00927899	0.000495262	0.0643415	0.00736597	0.00999108	0.0381744	0.00180018	0.0100067	0.00503258	0.0152714	0.0368992	0.000394208	0.000270437	9.81306e-05	0.000420313	0.000656713	0.0115535	0.00218989
A&L_0 M	0.130438	0.000521822	0.000487173	0.00111187	0.022917	0.00807649	7.82567e-05	5.09808e-05	0.000155012	0.000175545	0.000172546	0.00378053	0.0022463	0.00504741	0.00742697	0.0311904	0.00302328	0.0172383	0.310602	0.0162626	0.00709107	0.00366396	0.00249628	0.000638431	0.00951508	0.0025171	0.000512326	0.119861	0.00720971	0.000334672	0.0892514	0.00904476	0.0110827	0.0611868	0.00238152	0.0170091	0.00609055	0.0215659	0.0489887	0.000523952	0.000276649	0.000115565	0.000399278	0.000331503	0.014748	0.0021615
A&L_0 M	0.123946	0.000679129	0.000491436	0.000996983	0.0220081	0.00769682	9.02344e-05	5.70657e-05	0.00017682	0.000191263	0.000158895	0.00312506	0.00297643	0.00635795	0.00523477	0.0208245	0.00300409	0.020659	0.242645	0.0125924	0.011451	0.00319628	0.00283591	0.000900053	0.00938095	0.00201729	0.000558317	0.193765	0.0163767	0.00030611	0.128018	0.00982951	0.0159625	0.0452684	0.00151067	0.0130978	0.00764486	0.0119435	0.0379605	0.000604947	0.000271852	0.000206935	0.000277621	0.000291406	0.0101408	0.00227076
A&L_0 M	0.127206	0.00148386	0.000522008	0.000589907	0.023976	0.00643001	9.39343e-05	3.96123e-05	0.000138151	0.00029328	0.000134206	0.00495796	0.00569973	0.0124592	0.00873642	0.0234893	0.00780616	0.0301765	0.309328	0.0109166	0.0226353	0.0070311	0.00695008	0.00189779	0.0082553	0.00259993	0.000463676	0.137837	0.0092838	0.000379616	0.118911	0.00422514	0.0198544	0.0291198	0.000817809	0.00849286	0.00409148	0.00883542	0.0236263	0.000441952	0.000242859	0.000119544	0.000434927	0.000511643	0.00700071	0.00146417
A&L_0 M	0.160225	0.000940942	0.000516269	0.00103706	0.0306608	0.0110706	8.21297e-05	4.26018e-05	0.000161064	0.000521137	0.00033062	0.00365625	0.00366416	0.00633656	0.00549287	0.0167221	0.00475844	0.0203297	0.247544	0.0105501	0.0141004	0.00476664	0.0061793	0.000631136	0.00803478	0.0016238	0.000547626	0.126849	0.00708443	0.000201469	0.102999	0.00426821	0.0120009	0.0649525	0.00252672	0.0231999	0.00848733	0.0201267	0.0475428	0.000858164	0.000371481	0.000138742	0.00055846	0.000352814	0.0144412	0.00251348
SA&L_0 M	0.150843	0.00144898	0.000838958	0.00147231	0.0317745	0.00936454	0.000141925	4.67202e-05	0.000200456	0.000363853	0.000625295	0.00469884	0.00214874	0.00670286	0.00598756	0.0511277	0.0037695	0.0213332	0.268399	0.0132833	0.0149182	0.00485717	0.00519342	0.000578236	0.00644142	0.00234723	0.000659672	0.153011	0.0155614	0.000872271	0.0689254	0.00722141	0.0147218	0.0375283	0.0013492	0.00948765	0.00437208	0.0235166	0.0366875	0.000357345	0.000220071	0.000103654	0.000453688	0.00252059	0.0114203	0.00210235
SA&L_0 M	0.145587	0.000691263	0.00052759	0.000766151	0.0297586	0.00757138	6.02355e-05	4.1699e-05	0.000138712	0.000253529	0.000291266	0.000968761	0.00242239	0.00480757	0.00595399	0.0221463	0.00374478	0.0198412	0.299844	0.0173724	0.00656908	0.00287438	0.00202483	0.00041377	0.00621526	0.00167927	0.000343856	0.135728	0.00635127	0.000215141	0.0859943	0.00791087	0.0126857	0.0535593	0.00160869	0.0145985	0.00693042	0.0196741	0.0582673	0.000373925	0.000228314	0.00010617	0.000291619	0.000199192	0.0101335	0.00223486
SA&L_0 M	0.142385	0.000925202	0.000623398	0.000922396	0.0268527	0.00680849	9.77241e-05	4.05262e-05	0.000147373	0.000424774	0.000416846	0.00383725	0.00286107	0.00669896	0.00751021	0.0392269	0.00353549	0.0186252	0.329932	0.012678	0.0125873	0.00449017	0.00317741	0.000513506	0.00713883	0.00175456	0.000533968	0.107528	0.00745768	0.000441239	0.0673733	0.0057661	0.00978255	0.0488097	0.00171671	0.0162687	0.00625578	0.0227561	0.056094	0.00040174	0.000311962	0.000111689	0.000431856	0.00113153	0.0103926	0.00222282
SA&L_0 M	0.113486	0.000547611	0.000474088	0.000768204	0.0172987	0.00655952	0.000104129	4.60831e-05	0.00017257	0.000274688	0.000413833	0.00377313	0.00215699	0.00623063	0.00720404	0.042822	0.00357231	0.0190445	0.338612	0.0138161	0.00949002	0.00340126	0.0032255	0.000446347	0.00891209	0.00202585	0.000431874	0.12641	0.019151	0.000684818	0.0907623	0.00636719	0.0111163	0.0448426	0.00150446	0.0151492	0.00618594	0.013251	0.043139	0.000355386	0.00026148	0.000139964	0.00040167	0.0012156	0.0111195	0.00263268
SA&L_0 M	0.250604	0.0013794	0.000605245	0.00167501	0.0446043	0.0143621	8.89115e-05	3.02581e-05	0.000123896	0.000485726	0.000766402	0.00280464	0.0030881	0.00655664	0.00347152	0.0113845	0.0044125	0.0207154	0.148969	0.00897289	0.00593564	0.00160986	0.0018301	0.000718146	0.00728681	0.0020391	0.000392147	0.156624	0.0126808	0.000260364	0.104584	0.00725065	0.0153598	0.0494715	0.00116781	0.00977193	0.0074826	0.0246458	0.0397108	0.000508625	0.000200605	8.66646e-05	0.000233572	0.00014294	0.0220541	0.00285178
SA&L_0 M	0.104944	0.00111595	0.000597329	0.000851471	0.0164697	0.0053294	5.61491e-05	1.76886e-05	7.67972e-05	0.000774907	0.000436079	0.00464217	0.00561528	0.0116888	0.0109403	0.0608524	0.00701471	0.0340058	0.456747	0.0231349	0.0241381	0.00670701	0.00668658	0.000658833	0.00451806	0.00146338	0.000312838	0.0667359	0.00731336	0.000437357	0.0598671	0.00304728	0.00826198	0.0172613	0.000712844	0.00576269	0.00235323	0.00893359	0.0177857	0.000222996	0.000133349	5.17064e-05	0.000295516	0.00078473	0.0083975	0.00184553
SA&L_0 M	0.141362	0.000893862	0.000771468	0.00139232	0.0299604	0.0102499	0.000140781	4.72998e-05	0.000180199	0.000309298	0.000583142	0.00463703	0.00267129	0.00888756	0.00710798	0.0446033	0.0037687	0.0295063	0.274138	0.0136995	0.0129118	0.00517415	0.0063275	0.000370278	0.00588071	0.00205222	0.000672214	0.144637	0.0208577	0.000764504	0.0764277	0.00548496	0.0157597	0.0424919	0.00151335	0.010611	0.00580761	0.0146419	0.0390272	0.00033354	0.000228517	0.000106084	0.000378404	0.00133076	0.00937129	0.00192819
SA&L_0 M	0.123577	0.00149654	0.00100368	0.00163794	0.0249298	0.0136486	0.00014774	5.54342e-05	0.000207329	0.000471389	0.000551403	0.00469135	0.0038101	0.00864155	0.00642215	0.0368143	0.00471257	0.0260138	0.212142	0.0104364	0.017496	0.00490365	0.010948	0.00167233	0.00952389	0.00248987	0.000529412	0.182056	0.0274448	0.000992531	0.0903823	0.00548681	0.0174739	0.0418326	0.00193037	0.0134022	0.00560259	0.0176605	0.0479638	0.000464975	0.000253792	0.000111959	0.000608967	0.00211368	0.0125479	0.00269516
SA&L_0 M	0.159717	0.00111286	0.000914788	0.00206365	0.0312473	0.0109931	9.44892e-05	4.46094e-05	0.000135429	0.000227762	0.000165101	0.00139578	0.00242107	0.0056015	0.0041749	0.0168252	0.00343336	0.0171299	0.201401	0.0101188	0.0134641	0.00463634	0.00404186	0.000715937	0.00994112	0.00313734	0.00128529	0.198666	0.0200013	0.000520554	0.128766	0.00698053	0.0162354	0.0386428	0.00145281	0.0104839	0.00469082	0.0125843	0.0408699	0.00049436	0.000226762	0.000147646	0.000296384	0.000303305	0.0102356	0.00196175
SA&L_0 M	0.169934	0.000984196	0.000588185	0.00140121	0.0372116	0.011255	0.000159831	6.90522e-05	0.000216006	0.000353808	0.00016912	0.00412674	0.0017271	0.00337473	0.00244175	0.0094536	0.00416806	0.0138527	0.135376	0.00458028	0.0130876	0.00533978	0.00602006	0.00087612	0.0108653	0.00381072	0.000659851	0.235723	0.0295504	0.000628218	0.124196	0.00610627	0.0235325	0.049708	0.00143672	0.0104719	0.00507297	0.016915	0.0366214	0.000556762	0.000296247	0.000194195	0.0004448	0.000619689	0.0139454	0.00187809
SA&L_0 M	0.148263	0.00126632	0.000856324	0.00139321	0.0314508	0.00985323	0.000155942	7.53196e-05	0.00024823	0.000510791	0.000205235	0.00574153	0.00326021	0.00865058	0.00480001	0.0231269	0.00553721	0.026097	0.128901	0.00964664	0.0215196	0.00595787	0.00682144	0.00201039	0.0122522	0.00338734	0.000719529	0.206551	0.0209531	0.000529563	0.117074	0.00758624	0.0223702	0.0573358	0.00224429	0.0129299	0.00579297	0.0170506	0.0472036	0.000811634	0.000438016	0.000229559	0.000404636	0.000879731	0.0144844	0.00242414
SA&L_0 M	0.126868	0.00110002	0.000875367	0.00104271	0.0252746	0.00640531	0.000117922	5.44835e-05	0.000181821	0.000247118	0.000157328	0.00508833	0.00357888	0.00952428	0.00730893	0.0346717	0.00528972	0.0296788	0.269445	0.013867	0.0196805	0.0057611	0.00544613	0.000861458	0.00860073	0.00227863	0.000727103	0.170665	0.0139846	0.000459635	0.0782428	0.00650393	0.0119159	0.0448692	0.00170596	0.0123883	0.00522117	0.0188807	0.0387317	0.000393305	0.000229491	0.000143762	0.000424721	0.000687383	0.00887049	0.00154864
SA&L_0 M	0.140073	0.00115445	0.000724736	0.00111503	0.0283347	0.00831497	0.000111421	5.12789e-05	0.000210071	0.000236043	0.000171103	0.00418668	0.00236136	0.00853713	0.00527082	0.0253848	0.00412852	0.0295551	0.238216	0.0114725	0.0190804	0.00632625	0.007238	0.000811386	0.00775776	0.002083	0.000568189	0.194764	0.0224317	0.000599202	0.0907747	0.00508865	0.0154018	0.0375732	0.00116932	0.00984466	0.0047584	0.0147378	0.0345957	0.000472184	0.000304346	0.000160827	0.000297944	0.000662824	0.0110583	0.00182908
SA&L_0 M	0.151857	0.000786483	0.000519686	0.00102379	0.0225876	0.00908252	8.87704e-05	5.00089e-05	0.000144457	0.000325259	0.000222511	0.00187523	0.00305308	0.00773796	0.00468369	0.0188583	0.00469293	0.0205442	0.166532	0.00980205	0.0117479	0.00306633	0.00513443	0.000990317	0.0121167	0.00263013	0.000672757	0.195672	0.0208203	0.000183812	0.141007	0.00742769	0.0147723	0.0610143	0.00185352	0.0133947	0.00640703	0.0183505	0.0387687	0.000595421	0.000183576	0.000113732	0.000351449	0.000443247	0.0155582	0.00225604
SA&L_0 M	0.181129	0.00129549	0.000890395	0.00191322	0.0383661	0.0122881	0.000155533	5.77445e-05	0.00020344	0.0012368	0.000899725	0.00435557	0.00219844	0.00517526	0.00449356	0.018919	0.00354456	0.0204312	0.193242	0.00871662	0.0169267	0.00631516	0.00698755	0.000606811	0.00824349	0.00244261	0.0011919	0.186237	0.0233044	0.000735834	0.0814934	0.00587679	0.0151186	0.0435124	0.00224132	0.0145994	0.00722186	0.0164181	0.0440393	0.000369057	0.000287073	0.00014612	0.000534136	0.00118843	0.0117956	0.00265547
A&L_4 M	0.0858069	0.000486126	0.000461522	0.000948962	0.0168328	0.0058648	9.82918e-05	3.17153e-05	0.000127137	7.10244e-05	6.85096e-05	0.0061048	0.00351216	0.00794271	0.00862213	0.0388267	0.00595412	0.0259442	0.353928	0.0174107	0.0176873	0.00521655	0.00597181	0.00049235	0.00641513	0.00207575	0.000632697	0.152428	0.0142379	0.000587204	0.124876	0.00680989	0.0210317	0.0212005	0.0008421	0.00418039	0.00278822	0.00604853	0.0169965	0.000359851	0.000209626	8.21947e-05	0.00027537	0.000329988	0.0076633	0.00151736
A&L_4 M	0.132488	0.000825781	0.000634294	0.00133549	0.0217649	0.00689686	9.38641e-05	4.57197e-05	0.000160314	0.000114076	0.00012542	0.00614786	0.00232666	0.00591587	0.00600829	0.0447344	0.003911	0.0177034	0.240734	0.01735	0.0180286	0.00575959	0.00447565	0.00082498	0.0092791	0.00251066	0.00059824	0.162987	0.0111472	0.000616106	0.132112	0.0104118	0.0153843	0.0372004	0.00169519	0.0126322	0.00670086	0.0127996	0.0327842	0.000350886	0.00028009	0.000137048	0.000363432	0.000536894	0.00917927	0.0018884
A&L_4 M	0.0859322	0.000429584	0.000317888	0.000851365	0.0147497	0.00517202	6.21006e-05	2.89184e-05	9.88157e-05	8.24029e-05	6.66838e-05	0.00674782	0.004893	0.0170767	0.0110467	0.062028	0.00641659	0.0497596	0.328777	0.0204271	0.0180766	0.00579747	0.00589523	0.000436594	0.00565542	0.00194361	0.000375143	0.146826	0.0162914	0.000361784	0.0969816	0.00481444	0.0139231	0.0235367	0.000853954	0.00574358	0.00310479	0.00639751	0.0188244	0.00035518	0.000234968	0.00010369	0.000262216	0.000395634	0.00636508	0.0014791
A&L_4 M	0.145206	0.000551535	0.000583452	0.00120681	0.0257039	0.00882244	7.98899e-05	3.94568e-05	0.000148317	0.000139033	0.000200057	0.00542636	0.00239118	0.00575477	0.005956	0.0300527	0.00470067	0.021489	0.319725	0.0138346	0.0120001	0.00501089	0.00445417	0.000421626	0.0073172	0.00231806	0.00105152	0.128538	0.0125001	0.000492663	0.0788188	0.00557692	0.0112736	0.0446899	0.00158166	0.0122653	0.00482231	0.018022	0.0420626	0.000359806	0.000199277	9.76614e-05	0.00032281	0.000532519	0.0110909	0.00216844
A&L_4 M	0.182325	0.00168191	0.00129078	0.0030629	0.0363239	0.0107858	0.000111094	4.70036e-05	0.000188757	0.000241917	0.000213169	0.00463233	0.00238337	0.00491887	0.00632719	0.030844	0.00289441	0.0146145	0.247424	0.011222	0.0126693	0.00467495	0.00331805	0.00121008	0.00760598	0.00244727	0.000616541	0.122767	0.0092128	0.000458748	0.0865447	0.0053412	0.0116448	0.0534992	0.00335468	0.0169059	0.00707262	0.021842	0.0461968	0.000507819	0.000335318	0.000141175	0.000690342	0.000916032	0.016295	0.00219952
A&L_4 M	0.143827	0.000477799	0.000661645	0.00123126	0.0216178	0.00846864	7.60388e-05	2.99304e-05	0.000100667	0.000118383	0.000176097	0.00422694	0.00296382	0.00854404	0.00836243	0.0450363	0.00447405	0.0235491	0.36418	0.0163203	0.0151421	0.00564327	0.00444141	0.00029373	0.00605791	0.00170963	0.00045588	0.0946774	0.00758449	0.000357759	0.0875037	0.00343615	0.00934176	0.0376118	0.00142169	0.00913257	0.00535452	0.00987051	0.031274	0.000534183	0.000270404	0.000115681	0.000319966	0.000346143	0.0102005	0.00246007
A&L_4 M	0.0896009	0.000477924	0.000386959	0.00100402	0.0149106	0.00513738	5.3843e-05	3.13469e-05	9.73071e-05	0.000115867	0.000191496	0.00456535	0.00420679	0.0123225	0.0104897	0.0470129	0.00775549	0.0397908	0.354396	0.0250965	0.00745386	0.00247063	0.00354704	0.000561942	0.00605154	0.00149207	0.000527454	0.136664	0.0135948	0.000473707	0.0683874	0.00555502	0.00987577	0.0402549	0.00176434	0.0108209	0.00415968	0.0134518	0.0380863	0.000517165	0.000187719	8.33581e-05	0.000455868	0.000314382	0.0133826	0.00222237
A&L_4 M	0.130721	0.00129257	0.000767352	0.00121993	0.0262354	0.00962032	0.000121877	5.16357e-05	0.000170294	0.000232859	0.00024457	0.00520304	0.00267534	0.00650164	0.00494663	0.0220095	0.00381672	0.0182281	0.192345	0.0115978	0.0140786	0.00367525	0.00516219	0.00154684	0.0100981	0.00253846	0.000742249	0.183468	0.0175853	0.000582682	0.114069	0.00988948	0.0190995	0.0629903	0.00217571	0.016773	0.00922684	0.020644	0.0512033	0.000525639	0.000280769	0.000137186	0.000401597	0.000428668	0.0123474	0.0023279
A&L_4 M	0.106135	0.000518116	0.000565861	0.000877732	0.0162637	0.00658841	8.1474e-05	4.87799e-05	0.000158136	0.000132055	0.00017592	0.00426456	0.00334842	0.0111332	0.00781488	0.0403918	0.00379811	0.0248748	0.289202	0.0163876	0.0137394	0.0034718	0.00294185	0.000700058	0.0098212	0.00227168	0.00054586	0.147976	0.0100209	0.000336456	0.123536	0.00744495	0.0138059	0.0439055	0.00207623	0.0129778	0.00601338	0.0129979	0.0345903	0.000461836	0.000305928	0.000117661	0.000403414	0.000514464	0.0136612	0.00260115
A&L_4 M	0.119607	0.000530951	0.0005883	0.0010854	0.0190923	0.00820221	0.000104909	5.82835e-05	0.000190378	0.000270229	0.000222901	0.00305608	0.00275746	0.00776661	0.00761162	0.0317009	0.00330385	0.0213088	0.272047	0.0128878	0.0111436	0.00355545	0.00358352	0.000603908	0.0103597	0.0023591	0.000221187	0.183736	0.0181647	0.000505565	0.0994419	0.00753162	0.0126227	0.0527891	0.00153893	0.0117772	0.00692841	0.0132189	0.0350666	0.000475328	0.000238689	0.000158473	0.000239979	0.000324906	0.00952718	0.00149365
A&L_4 M	0.12158	0.000751906	0.000609342	0.00158579	0.0260311	0.00844433	9.35463e-05	3.30645e-05	0.000134815	0.000175455	0.000200421	0.00529272	0.00257836	0.00820725	0.00797584	0.0350565	0.00381774	0.0257417	0.342245	0.0116406	0.0173181	0.00577416	0.00639757	0.000583214	0.00712296	0.00234916	0.000439223	0.13086	0.0161814	0.000543836	0.0710821	0.00490534	0.0112455	0.0460694	0.00182352	0.0109474	0.00571386	0.0139311	0.0314886	0.00047648	0.000283713	8.50424e-05	0.000297378	0.000415311	0.00959366	0.00187661
A&L_4 M	0.113065	0.000534944	0.00063454	0.00133001	0.0205456	0.00604489	6.40423e-05	4.12922e-05	0.000130659	0.000208785	0.000193594	0.00379965	0.00222878	0.00545778	0.00557709	0.0350841	0.00317916	0.0202803	0.294385	0.0204718	0.009389	0.00331149	0.00208096	0.000696558	0.00812473	0.00189495	0.000461311	0.160927	0.00956263	0.00039122	0.102564	0.0099827	0.0115838	0.0467335	0.0021046	0.0171874	0.00818623	0.0153112	0.0419554	0.000577379	0.000252821	0.000130554	0.000376887	0.00025107	0.0107785	0.00192631
A&L_4 M	0.0936092	0.000446657	0.000426069	0.00136903	0.0183161	0.00565852	7.93168e-05	4.2221e-05	0.000125544	0.00020624	0.000157017	0.00370455	0.00289837	0.00964916	0.00677788	0.0380682	0.00442387	0.0296702	0.331115	0.0171199	0.00918151	0.00323148	0.00366957	0.000443929	0.00694514	0.00188459	0.000497276	0.149837	0.0157612	0.000485446	0.0751038	0.00745739	0.0107722	0.0506797	0.00246428	0.0139385	0.00584016	0.0182733	0.0414546	0.000574565	0.000194931	0.000121243	0.000355656	0.000344779	0.0144431	0.00218085
A&L_4 M	0.0873069	0.000616826	0.000624085	0.000976649	0.017513	0.00685622	0.000104248	3.98695e-05	0.000132237	0.000126447	0.000101202	0.00625001	0.00419279	0.00770603	0.00886674	0.03968	0.00651682	0.0234175	0.316585	0.0134724	0.0146899	0.0049415	0.00631133	0.00147134	0.011205	0.00295377	0.000709202	0.149893	0.0124696	0.000642175	0.128361	0.00879073	0.0224672	0.0327557	0.00114676	0.00631069	0.00351754	0.0095313	0.0279748	0.000494174	0.000237272	0.00010383	0.000354372	0.00051728	0.00905549	0.00200952
A&L_4 M	0.100698	0.000452375	0.000485467	0.000807105	0.0173347	0.00659492	7.8861e-05	4.2015e-05	0.000144429	0.000154461	0.000139049	0.00484271	0.0033786	0.00835437	0.00888546	0.0373883	0.0042785	0.0275061	0.374151	0.013504	0.0148066	0.00517588	0.00417479	0.000588633	0.00789758	0.0021532	0.000470827	0.129257	0.0113239	0.000449295	0.0952237	0.00529494	0.011891	0.0333451	0.00114935	0.0100803	0.00500679	0.0108228	0.0329457	0.00031542	0.000208939	9.51483e-05	0.000274895	0.00038771	0.00579852	0.00164111
A&L_4 M	0.10901	0.00074623	0.000468796	0.00108125	0.0205836	0.00703854	6.23346e-05	3.10864e-05	0.00010082	0.000167273	0.000167018	0.00440735	0.00375176	0.0102022	0.00893516	0.0338144	0.00404083	0.0294296	0.383359	0.0131491	0.0163249	0.00612269	0.00574689	0.000562042	0.00643793	0.00199602	0.00045407	0.123818	0.0106136	0.00034837	0.0785574	0.00395159	0.0116313	0.0330681	0.00111466	0.0106857	0.00475803	0.012439	0.0282619	0.000452262	0.000321946	0.000108021	0.000394329	0.00057261	0.00872686	0.00198553
A&L_8 M	0.110241	0.00116195	0.000881606	0.00255519	0.0200791	0.00788495	8.7107e-05	4.57759e-05	0.000153697	0.000184509	0.00017186	0.00488743	0.00270896	0.00587209	0.00701135	0.035187	0.00396834	0.0204091	0.321782	0.0176049	0.00947124	0.00355912	0.00356828	0.000954132	0.00804822	0.00196795	0.000600421	0.128815	0.0122115	0.000449414	0.0799027	0.00485006	0.0112957	0.0557808	0.00291939	0.0179538	0.0074998	0.0213728	0.0487081	0.000525623	0.000286402	0.000145557	0.000603039	0.000516792	0.0130611	0.00205511
A&L_8 M	0.142273	0.00105514	0.000847814	0.00172722	0.0241729	0.00937589	8.32857e-05	3.86187e-05	0.000121417	0.000174006	0.00026247	0.0043423	0.00260644	0.00683172	0.00610524	0.0329467	0.0042811	0.020519	0.312004	0.0152845	0.0116499	0.00403085	0.00368613	0.000856554	0.00713358	0.00221708	0.000531601	0.120723	0.0119433	0.000509649	0.108368	0.00539229	0.0120357	0.0421453	0.0020297	0.0111271	0.00529881	0.0125069	0.0366987	0.000455875	0.000242252	0.000134768	0.000411889	0.000393661	0.0117862	0.00263853
A&L_8 M	0.107668	0.000558751	0.000395553	0.0010793	0.0232484	0.00553849	8.60425e-05	3.88655e-05	0.000136993	0.000102205	0.000130688	0.00483752	0.00315627	0.0096937	0.0075211	0.0391339	0.00544425	0.0310261	0.338717	0.0171595	0.0103891	0.00342651	0.00336325	0.000543091	0.00632806	0.00211495	0.000540418	0.153643	0.0109173	0.00046332	0.0702634	0.00698733	0.0126413	0.0387447	0.00143496	0.0105794	0.00432647	0.0148224	0.0342767	0.000548974	0.000270494	0.000115551	0.000462502	0.000624325	0.0139477	0.0025528
A&L_8 M	0.163843	0.00127852	0.000707898	0.00132734	0.0329888	0.00991468	0.000129776	5.27877e-05	0.000212032	0.000243821	0.000226168	0.00537404	0.00210756	0.00502302	0.00463611	0.0225006	0.00386406	0.0169308	0.18363	0.00915115	0.014298	0.00433054	0.0046757	0.000873452	0.00889981	0.00260183	0.000660067	0.173221	0.0207804	0.000567228	0.0967209	0.00802637	0.0157069	0.0635197	0.0022816	0.0153848	0.00913386	0.0227403	0.0548418	0.000439158	0.000217244	0.000140641	0.000430893	0.000539132	0.0127277	0.0020996
A&L_8 M	0.146138	0.000873843	0.000831949	0.00168146	0.0261252	0.00999103	7.76558e-05	3.20297e-05	0.000119604	0.000104826	0.000236813	0.00424346	0.00355978	0.0112951	0.00772154	0.0359494	0.0046332	0.028833	0.263674	0.0161742	0.0184483	0.00569172	0.00468977	0.000896923	0.0076775	0.00222524	0.000412394	0.13195	0.0115719	0.000381907	0.122501	0.00600541	0.018865	0.0366947	0.00163022	0.0104011	0.00514177	0.00962739	0.026629	0.000363536	0.000265139	0.000107896	0.000426415	0.000447869	0.0122607	0.00239171
A&L_8 M	0.146051	0.000490693	0.000607945	0.0013957	0.0258563	0.00978571	8.92441e-05	4.79341e-05	0.000163177	0.000355093	0.000331967	0.00371409	0.00296293	0.00728556	0.00848274	0.0337577	0.00320376	0.0186191	0.294952	0.0120408	0.0170657	0.00463522	0.0041881	0.000673347	0.00926349	0.00206196	0.00100688	0.125564	0.0108341	0.000516839	0.0921173	0.0055134	0.0102372	0.0542915	0.00205935	0.0136684	0.00720454	0.0150154	0.0385247	0.000457807	0.000275702	0.000145072	0.000347248	0.000419122	0.0115772	0.00214247
A&L_8 M	0.115146	0.00080483	0.000533288	0.00103934	0.0240453	0.00715343	7.09854e-05	2.53598e-05	9.78082e-05	0.000339603	0.000276426	0.00629663	0.00451629	0.00863772	0.00918237	0.023521	0.00685655	0.0298222	0.391318	0.0113789	0.012177	0.00503742	0.00441735	0.000704331	0.00598942	0.00207303	0.000410486	0.103236	0.00834119	0.000343564	0.080509	0.00324723	0.0123148	0.0407663	0.00126697	0.00968966	0.00488936	0.0159996	0.034054	0.000352615	0.000178392	6.42476e-05	0.000339314	0.00037126	0.0103061	0.00186044
A&L_8 M	0.0914751	0.000443707	0.000506479	0.00109897	0.0168989	0.00551026	7.74454e-05	4.36954e-05	0.000149623	0.000375682	0.000190568	0.00502953	0.00315545	0.00664417	0.00531383	0.0410586	0.00409983	0.0202676	0.280264	0.0194771	0.00898949	0.00250102	0.00227989	0.00056651	0.00882418	0.00219021	0.000528553	0.143841	0.00898672	0.000269262	0.101564	0.00975006	0.0117923	0.0658966	0.00366915	0.019992	0.00962894	0.0226366	0.0594961	0.000516951	0.000221283	0.000123674	0.000375577	0.000370412	0.0110312	0.00187759
A&L_8 M	0.122219	0.000767592	0.000453812	0.000838257	0.0218169	0.00776583	7.69888e-05	3.68172e-05	0.000128295	0.000155838	0.000155753	0.00494944	0.00403862	0.00986081	0.00776058	0.034283	0.00648416	0.0288526	0.30303	0.017598	0.0137965	0.00396709	0.00530831	0.000866962	0.00839928	0.00189488	0.000541619	0.137517	0.0123441	0.000475351	0.0906879	0.00766921	0.0127051	0.0443359	0.00145729	0.0110324	0.00434678	0.0143582	0.0432455	0.000426652	0.000199524	8.09748e-05	0.000440283	0.00031356	0.0101556	0.00216126
A&L_8 M	0.112438	0.000625873	0.00048258	0.00138845	0.0204965	0.00735327	9.58878e-05	6.00565e-05	0.000189665	0.000191427	0.000251228	0.00666989	0.00240878	0.00614449	0.00511751	0.0242368	0.00557482	0.0222861	0.249148	0.0129628	0.0116556	0.00469281	0.0061984	0.000520311	0.00987979	0.00283068	0.000538105	0.193072	0.0176533	0.000607813	0.116121	0.0085445	0.0167712	0.0414328	0.00195639	0.0150306	0.00852075	0.0142089	0.0367229	0.000604782	0.000361763	0.000211916	0.000362811	0.000550594	0.011032	0.00179616
A&L_8 M	0.113037	0.000246384	0.000288017	0.000684838	0.0184046	0.00686874	8.95305e-05	3.01889e-05	9.26627e-05	9.72832e-05	9.76057e-05	0.00660251	0.00375495	0.0137433	0.0083228	0.0528986	0.00615293	0.0379999	0.313846	0.0129102	0.0287725	0.00735861	0.00776776	0.000256584	0.00780437	0.00232329	0.000475431	0.140842	0.0187214	0.000433918	0.0816466	0.00382321	0.0107123	0.0340464	0.00092384	0.00607609	0.00307759	0.00931988	0.0272445	0.000432494	0.000192466	7.86064e-05	0.00031896	0.000484446	0.00874872	0.00194935
A&L_8 M	0.0822147	0.000423097	0.000259076	0.000478821	0.0149502	0.00580861	5.62846e-05	3.08175e-05	0.000103364	8.78237e-05	7.84156e-05	0.00518736	0.00536845	0.0115935	0.00920751	0.0346646	0.00783512	0.0353786	0.377463	0.0116247	0.0148705	0.00446548	0.00689424	0.000395689	0.00655442	0.00168833	0.00041002	0.131405	0.0111301	0.000299898	0.103705	0.00337723	0.0153139	0.031022	0.000985173	0.0100208	0.00401373	0.00955096	0.0281664	0.000542327	0.000293333	9.58201e-05	0.000463624	0.000520639	0.00872338	0.00227806
A&L_8 M	0.116043	0.000926067	0.000676684	0.00121498	0.0230193	0.00846918	0.00015273	5.37883e-05	0.000211741	0.000116463	0.000114712	0.00460071	0.00245251	0.0081699	0.0087874	0.0484149	0.00416541	0.0255438	0.333963	0.0136599	0.0154118	0.00487333	0.00734125	0.000665952	0.00696694	0.00257553	0.000473861	0.143428	0.0203221	0.000881595	0.086521	0.00530831	0.01465	0.0262069	0.00107401	0.00612247	0.00270792	0.0116142	0.0267708	0.000399845	0.00026506	0.000109715	0.00045155	0.00135514	0.0107924	0.00195359
SA&L_4 M	0.117954	0.000875581	0.000574074	0.00100962	0.0231293	0.00685433	9.46808e-05	5.70718e-05	0.000171667	0.000284669	0.000375275	0.0045085	0.00254498	0.0058932	0.00548564	0.0216738	0.00340561	0.0192629	0.237699	0.0120716	0.0083977	0.00254913	0.00268992	0.000807767	0.00930309	0.00273473	0.000643605	0.204432	0.0162383	0.000363275	0.119921	0.00919344	0.0185587	0.048542	0.00174274	0.0137174	0.00691422	0.0194411	0.0357469	0.000381413	0.000245337	0.000165003	0.000342245	0.000503344	0.0109064	0.0015944
SA&L_4 M	0.109858	0.000878389	0.000752436	0.000876069	0.0253379	0.00645944	0.000117439	4.65828e-05	0.000168237	0.000367352	0.000586855	0.00468941	0.00255764	0.00779539	0.00691272	0.0329896	0.00349463	0.0243773	0.354691	0.0107667	0.0120315	0.00446883	0.00406011	0.000505824	0.00553257	0.002118	0.000673926	0.149818	0.0194132	0.000639064	0.0611197	0.00562615	0.0133764	0.0403092	0.00125346	0.00786086	0.00376095	0.0208082	0.0371744	0.000149848	0.000186859	0.000103724	0.000359063	0.00141532	0.0113123	0.00219958
SA&L_4 M	0.169437	0.00149031	0.000637141	0.000914795	0.0270387	0.00921885	0.000113828	3.7265e-05	0.000159747	0.000536985	0.000612992	0.0053834	0.0026398	0.00497387	0.00684743	0.0320703	0.00363165	0.0142591	0.270169	0.0122931	0.0204003	0.00612391	0.00500994	0.00112284	0.0096296	0.00272072	0.000547537	0.107435	0.0102452	0.000705957	0.105788	0.00732559	0.0130212	0.047444	0.00153566	0.0137452	0.00642567	0.015526	0.0461153	0.000428504	0.000305664	8.67134e-05	0.000421626	0.000994101	0.0116405	0.00279033
SA&L_4 M	0.112647	0.000343493	0.000458556	0.000859004	0.0180056	0.00547109	7.64265e-05	3.63522e-05	0.000129339	0.000232638	0.000319991	0.00357691	0.00308082	0.00730405	0.00835288	0.0854467	0.00326078	0.0168342	0.392117	0.0192355	0.0151896	0.00438529	0.00365559	0.000177901	0.00643546	0.00180439	0.00018564	0.0786936	0.00571592	0.000512283	0.071984	0.00581313	0.00804276	0.0314531	0.00162607	0.0134736	0.00582914	0.0163674	0.0355375	0.000304233	0.000301942	9.10295e-05	0.000378026	0.00225307	0.00965668	0.00234468
SA&L_4 M	0.179207	0.000598963	0.000709862	0.00127508	0.0224614	0.00890853	8.7278e-05	3.49388e-05	0.000117897	0.000919504	0.000576232	0.00453227	0.00297069	0.00651517	0.0083055	0.0386186	0.0040459	0.0182239	0.296233	0.0152735	0.0217017	0.00655227	0.00460844	0.000255145	0.00730961	0.00171781	0.000215195	0.0855315	0.00725499	0.000450118	0.0828644	0.00431281	0.00779647	0.0493256	0.00166653	0.0158914	0.00611026	0.0175341	0.0485275	0.00049074	0.000223657	9.38181e-05	0.000416707	0.000625028	0.0160517	0.00285646
SA&L_4 M	0.155816	0.000682185	0.000676904	0.00196552	0.0327111	0.0106306	0.000157446	5.16667e-05	0.000185677	0.00081983	0.000477851	0.0047482	0.00221367	0.0072281	0.00497609	0.0370777	0.00419393	0.023836	0.220875	0.0100564	0.0210146	0.00779025	0.00713158	0.000447936	0.0086008	0.00252971	0.00065038	0.164272	0.0286281	0.000977415	0.0636954	0.00647	0.012341	0.05409	0.00199601	0.0136134	0.00638351	0.018573	0.0467596	0.000423102	0.000236923	0.000134844	0.000342707	0.00119114	0.0101672	0.00215859
SA&L_4 M	0.115343	0.000473421	0.000635026	0.00164536	0.0208849	0.0127578	9.97462e-05	3.47908e-05	0.000145318	0.000110942	0.000136817	0.00414032	0.00270126	0.00904727	0.00954131	0.0683552	0.00283184	0.0207147	0.305559	0.012171	0.0225702	0.00556675	0.00731246	0.000651743	0.00782458	0.00214928	0.000797557	0.119722	0.0140439	0.000732331	0.0854796	0.00527261	0.0119035	0.0409244	0.00189626	0.0117953	0.00543752	0.0149202	0.0371106	0.0003261	0.000243693	9.84257e-05	0.000361697	0.0013807	0.0115678	0.0025822
SA&L_4 M	0.18283	0.0014926	0.0010193	0.00196468	0.034455	0.0140064	0.000189579	6.65929e-05	0.000316879	0.000327169	0.000441319	0.00266232	0.00194476	0.00588969	0.00402708	0.027481	0.00388256	0.0174931	0.131477	0.00790523	0.0132292	0.00388399	0.00691626	0.000927854	0.00953446	0.00300202	0.00080002	0.177355	0.0233332	0.000788447	0.111817	0.00568336	0.0191507	0.0589726	0.002015	0.0116279	0.00513211	0.0255256	0.0503925	0.000639974	0.000295848	0.000173165	0.000645216	0.0020895	0.0234731	0.00272399
SA&L_4 M	0.251768	0.00187817	0.00148876	0.00235365	0.039402	0.0174357	0.00014164	5.14752e-05	0.000197445	0.000131636	8.2147e-05	0.00191359	0.00125634	0.00501607	0.00468053	0.0267819	0.00275241	0.0149669	0.15682	0.00791294	0.0447139	0.00736435	0.0161736	0.000613308	0.00747441	0.00231171	0.000556602	0.161864	0.0197384	0.000648389	0.0962594	0.00467754	0.016226	0.029107	0.00107954	0.00740438	0.0038658	0.00846209	0.0222113	0.000471372	0.000275299	0.000152447	0.00032176	0.000896802	0.00857961	0.00152006
SA&L_4 M	0.153943	0.00119902	0.000906944	0.00120906	0.0275042	0.00923407	9.40208e-05	5.19577e-05	0.000158489	0.000549272	0.000504411	0.00540131	0.00238905	0.00657866	0.00653839	0.0247325	0.00398977	0.0210915	0.257207	0.0140848	0.0129234	0.0038821	0.0035988	0.000598207	0.00707531	0.00202407	0.000860548	0.121847	0.0103632	0.000358445	0.0703628	0.00459617	0.00939626	0.0763618	0.00293726	0.0199989	0.0086295	0.0297848	0.0588007	0.000499593	0.000259563	0.000122035	0.000385782	0.000482721	0.0142814	0.00220318
SA&L_4 M	0.135102	0.000914443	0.000748326	0.00138574	0.0278413	0.00948439	0.000150696	5.93715e-05	0.000234415	0.000382168	0.000365186	0.00489682	0.00186655	0.00517604	0.00532139	0.039605	0.00352931	0.0165396	0.185838	0.0116289	0.0131428	0.00381884	0.00487624	0.000733204	0.0089274	0.00265949	0.000834854	0.150008	0.014664	0.000613669	0.0929158	0.00861137	0.0167629	0.0718367	0.00304074	0.018985	0.00794541	0.0315356	0.0708351	0.000579483	0.000327138	0.000152739	0.000643337	0.00201356	0.0188677	0.00359886
SA&L_4 M	0.152123	0.000951716	0.000600033	0.00151604	0.0376899	0.0125666	0.000177369	5.3426e-05	0.000244384	0.000624183	0.000516889	0.00475038	0.00207404	0.00500351	0.00407129	0.0183856	0.00339679	0.0183224	0.220275	0.00846824	0.0146386	0.0048899	0.00680612	0.00054973	0.00795185	0.00282294	0.000759516	0.184468	0.0237718	0.000937141	0.0766624	0.00722274	0.0168046	0.0514511	0.00173793	0.0107627	0.00420812	0.0255491	0.0470319	0.000406807	0.000186288	0.000111243	0.00044574	0.00133979	0.0142465	0.00242717
SA&L_4 M	0.134704	0.00114815	0.000619602	0.00130186	0.0271125	0.00836764	9.83617e-05	3.99252e-05	0.000142572	0.000539682	0.000523703	0.0040986	0.00250106	0.00804658	0.00634054	0.0366809	0.0040993	0.029327	0.32095	0.0140065	0.017962	0.00600494	0.00519546	0.000541847	0.00582665	0.00194764	0.000510374	0.140831	0.0161448	0.000567925	0.0759905	0.00541748	0.0110654	0.0323423	0.00137371	0.00930159	0.00431936	0.0126809	0.0368727	0.000337362	0.000217294	9.84719e-05	0.000442216	0.00105461	0.00970163	0.00260335
SA&L_4 M	0.148442	0.00105336	0.000669773	0.000803516	0.0265725	0.0118133	0.000155169	7.3708e-05	0.000254264	0.000175651	0.000118388	0.00296992	0.00215831	0.00672063	0.00455642	0.0137063	0.00467551	0.0232222	0.168007	0.00715939	0.0313423	0.00466918	0.0172589	0.00119912	0.0091196	0.00269893	0.000605434	0.251389	0.0322291	0.00058604	0.116368	0.00650983	0.0231235	0.0286909	0.000940704	0.00677221	0.00498883	0.00731267	0.0166411	0.000662651	0.000401718	0.000192048	0.000423313	0.000682286	0.0103582	0.00152732
SA&L_4 M	0.112969	0.000953941	0.000510287	0.00092606	0.0265755	0.00654551	0.000134253	5.27497e-05	0.000226474	0.000262446	0.000432229	0.00416538	0.00272261	0.00686332	0.00640152	0.0452731	0.00332726	0.0240478	0.32325	0.0122539	0.00973946	0.00385572	0.00339481	0.000412044	0.00581918	0.00207336	0.000560667	0.158708	0.014834	0.000625556	0.0607367	0.00675669	0.0117098	0.0391591	0.00140646	0.0106718	0.00452059	0.024299	0.0465536	0.000397665	0.000222466	0.000115803	0.000422119	0.00186102	0.0112817	0.00196914
SA&L_8 M	0.134879	0.00106065	0.000799617	0.00125132	0.0284572	0.00735065	9.33305e-05	3.95064e-05	0.000124281	0.000250587	0.000393007	0.0038868	0.00309676	0.00929963	0.00686354	0.0203351	0.00548239	0.0268285	0.259336	0.0128523	0.0126374	0.00451516	0.00557767	0.00124988	0.00866169	0.00251779	0.000723797	0.184011	0.0167333	0.000639786	0.106188	0.00813821	0.0186409	0.0390408	0.00133586	0.00895383	0.00498575	0.0157185	0.0267137	0.000330134	0.000154903	8.83287e-05	0.000322749	0.000359159	0.00793994	0.00114176
SA&L_8 M	0.256895	0.00252667	0.0012238	0.00204431	0.0384881	0.0252293	0.000147215	4.99867e-05	0.00020091	0.00013845	8.15533e-05	0.00364584	0.00091426	0.00410506	0.00351857	0.0115548	0.00311282	0.0120811	0.115718	0.00477316	0.0391345	0.00659427	0.0205464	0.00125511	0.00810304	0.00266578	0.000653169	0.165381	0.0260518	0.000664796	0.0797511	0.00358678	0.0158797	0.046589	0.00156297	0.0103811	0.00569809	0.0116217	0.027764	0.00558459	0.0016305	0.000319187	0.00213693	0.00126825	0.0265844	0.00214321
SA&L_8 M	0.202915	0.00118744	0.00073835	0.00153622	0.034089	0.014674	0.00011861	3.83927e-05	0.000158009	0.000350314	0.000566945	0.00424533	0.00302884	0.00541456	0.00354975	0.0114064	0.0041309	0.0194786	0.146094	0.00900541	0.0116569	0.00371274	0.00643285	0.000539314	0.00732264	0.00212937	0.000757554	0.149304	0.0163132	0.000331668	0.111951	0.00444471	0.0157322	0.069671	0.00223065	0.0134028	0.00650174	0.0303198	0.0514136	0.000514555	0.000165208	0.000103123	0.00046774	0.00046637	0.0280154	0.00337336
SA&L_8 M	0.1876	0.00176505	0.00116121	0.00149911	0.0343234	0.0135724	0.000122848	4.48136e-05	0.000169791	0.00056836	0.000486529	0.0053113	0.00385605	0.00834527	0.00602112	0.021765	0.00556498	0.0221239	0.200898	0.012227	0.0276352	0.00768079	0.0108531	0.000816683	0.00742728	0.00218828	0.000480573	0.140951	0.0148528	0.000599983	0.118623	0.00670767	0.0198716	0.0390966	0.00125071	0.0104815	0.00509108	0.0127963	0.0304033	0.000427754	0.000236597	0.000116519	0.000344428	0.000589618	0.0109687	0.00208288
SA&L_8 M	0.354863	0.00381171	0.00308102	0.00324214	0.0471102	0.0173961	0.000136794	5.06653e-05	0.000174463	0.000151916	7.98451e-05	0.00337112	0.00189588	0.00429485	0.00470818	0.0169568	0.00319528	0.0127394	0.17054	0.00926238	0.0386419	0.00767281	0.0122215	0.000809027	0.00618081	0.00165325	0.000296929	0.0909526	0.00647312	0.0003022	0.0840242	0.00338983	0.0102829	0.0353272	0.001095	0.00749802	0.00426767	0.00710996	0.0148349	0.000436754	0.000278515	0.000194066	0.000264505	0.000346228	0.00728566	0.00109902
SA&L_8 M	0.195081	0.00183889	0.00131608	0.00196347	0.0392605	0.0144096	0.000152003	5.46513e-05	0.000227325	0.000138033	9.20312e-05	0.00389591	0.00240095	0.0077995	0.00439845	0.027765	0.00490139	0.0242345	0.162985	0.00969439	0.0229871	0.0058485	0.0180392	0.00100348	0.00648172	0.00248192	0.000547353	0.175529	0.0180592	0.000407095	0.0834748	0.00422824	0.019011	0.0516292	0.00217333	0.0109482	0.00548514	0.0164289	0.0351082	0.000622071	0.000324171	0.000218802	0.000426822	0.000911683	0.01269	0.00232551
SA&L_8 M	0.562229	0.00464478	0.0030345	0.00412403	0.0690035	0.0417022	0.000283344	0.000107997	0.000383633	0.000276727	0.000179252	0.00155201	0.000272632	0.00122072	0.00165077	0.0139404	0.000957408	0.00270964	0.0472644	0.00248371	0.0345264	0.00427499	0.0211924	0.000738486	0.00339269	0.00113233	0.000102044	0.0533207	0.00527154	0.000215173	0.0338939	0.00158909	0.00493097	0.0356721	0.000895674	0.00514955	0.00376137	0.00455825	0.0114304	0.00206962	0.00141361	0.000560504	0.000373111	0.000605888	0.0105757	0.000332846
SA&L_8 M	0.114656	0.000958455	0.000453914	0.000856978	0.0237105	0.00787069	0.00012228	3.52019e-05	0.000147403	9.25557e-05	9.21516e-05	0.0051093	0.00331638	0.00905959	0.0072254	0.0419737	0.00556451	0.031254	0.342023	0.0122392	0.0205944	0.00549409	0.00956129	0.000661621	0.00522774	0.00208014	0.000881148	0.13939	0.0144106	0.000584741	0.0817831	0.00518176	0.0153178	0.0253995	0.000716695	0.00543991	0.00231098	0.0165011	0.0225122	0.000232063	0.000119281	6.56401e-05	0.000452262	0.00217847	0.0138131	0.0023281
SA&L_8 M	0.154875	0.000485186	0.000641135	0.000821124	0.0177019	0.0081468	7.11594e-05	4.32779e-05	0.000137978	0.000497169	0.000348973	0.00326901	0.00252423	0.00624721	0.00690685	0.0357851	0.00401114	0.0175411	0.25958	0.0153729	0.00996598	0.0026409	0.00268058	0.000412949	0.00898054	0.00193491	0.00044447	0.112194	0.00866231	0.000551373	0.105848	0.00608132	0.00909176	0.0603987	0.00202857	0.0198006	0.00831045	0.0223446	0.0607746	0.000459686	0.000190088	0.000112094	0.000419668	0.000504386	0.0172107	0.0029499
SA&L_8 M	0.0918063	0.000859562	0.000750775	0.00231949	0.0197604	0.00764777	0.000116325	4.36147e-05	0.000150927	0.000397913	0.00049238	0.00434106	0.00299063	0.00902479	0.00720238	0.0387421	0.00469827	0.0307335	0.354835	0.0139694	0.0138232	0.0046974	0.00589601	0.000496527	0.00586589	0.00192707	0.000859187	0.152741	0.0166948	0.000624763	0.0684493	0.00413813	0.0123938	0.0402637	0.00170271	0.00971072	0.00491679	0.0158421	0.0347146	0.000355627	0.000162176	0.000121182	0.000341698	0.00102797	0.00950726	0.00184331
SA&L_8 M	0.381107	0.00213903	0.00175864	0.00307903	0.0491954	0.0286243	0.000246911	0.000140215	0.000451621	0.000352812	0.000222089	0.002249	0.00114914	0.00277602	0.00233194	0.0071392	0.00165447	0.00815016	0.0747794	0.00415534	0.0506673	0.00438489	0.0272354	0.00106257	0.00724917	0.00197643	0.000612886	0.129952	0.0164465	0.000445096	0.0761455	0.0039788	0.0110778	0.0485789	0.00140527	0.00915457	0.00704564	0.00609535	0.0154683	0.000565726	0.000445954	0.000340784	0.000376653	0.000521304	0.00631017	0.000755316
